# Supplementary material for: Transcriptome Analysis Reveals That NEFA and β-Hydroxybutyrate Induce Oxidative Stress and Inflammatory Response in Bovine Mammary Epithelial Cells
Source: Metabolites. 2022 Nov 2;12(11):1060. doi: 10.3390/metabo12111060 (PMC9696823; doi:10.3390/metabo12111060)
Supplement: Supplementary file 1 [file metabolites-12-01060-s001.zip]

Archive with 1 entries (1 files):
- metabolites-1981891-supplementary.pdf
